# Supplementary material for: Validation of a Point-of-Care Optical Coherence Tomography Device with Machine Learning Algorithm for Detection of Oral Potentially Malignant and Malignant Lesions
Source: Cancers (Basel). 2021 Jul 17;13(14):3583. doi: 10.3390/cancers13143583 (PMC8304149; doi:10.3390/cancers13143583)
Supplement: Supplementary file 1 [file cancers-13-03583-s001.zip]

Archive with 11 entries (11 files):
- cancers-1212517-TableS1-S3.pdf
- Figure S1.pdf
- Figure S10.pdf
- Figure S2.pdf
- Figure S3.pdf
- Figure S4.pdf
- Figure S5.pdf
- Figure S6.pdf
- Figure S7.pdf
- Figure S8.pdf
- Figure S9.pdf
